# Supplementary material for: High visual acuity revealed in dogs
Source: PLoS One. 2017 Dec 5;12(12):e0188557. doi: 10.1371/journal.pone.0188557 (PMC5716585; doi:10.1371/journal.pone.0188557)
Supplement: S1 File — (A) First 20 choices used in analysis for the dogs. (B) Human data used in the analysis. (C) All dog data in bright light condition. (XLSX) [file pone.0188557.s001.xlsx]

## Sheet: Dogs 
S1 File. (A) First 20 choices used in analysis for the dogs.						High visual acuity revealed in dogs			Olle Lind, Ida Milton, Elin Andersson, Per Jensen, Lina SV Roth
ACKE	Whippet				SNIFF	Whippet				DAFNE	Whippet				GAIA	Whippet
Cpd in bright light	Correct choices	Total choices	*p<0.05 (binominal test)		Cpd in bright light	Correct choices	Total choices	*p<0.05 (binominal test)		Cpd in bright light	Correct choices	Total choices	*p<0.05 (binominal test)		Cpd in bright light	Correct choices	Total choices	p<0.05 (binominal test)
2	18	20	*		2	17	20	*		2	14	20			2	17	20	*
4	17	20	*		4	16	20	*		4	16	20	*		4	18	20	*
6	16	20	*		6	15	20	*		6	12	20			6	15	20	*
8	14	20			8	8	20			8	18	20	*		8	13	20
10	13	20			10	12	20			10	14	20			10	16	20	*
12	12	20			12	14	20			12	18	20	*		12	16	20	*
14	11	20			14	13	20			14	15	20	*		14	17	20	*
16	13	20			16	10	20			16	17	20	*		16	11	20
										18	14	20
										20	12	20
										22	10	20
										24	10	20
Cpd in dim light	Correct choices	Total choices	*p<0.05 (binominal test)		Cpd in dim light	Correct choices	Total choices	*p<0.05 (binominal test)		Cpd in dim light	Correct choices	Total choices	*p<0.05 (binominal test)		Cpd in dim light	Correct choices	Total choices	p<0.05 (binominal test)
0.5	19	20	*		0.5	19	20	*		0.5	17	20	*		0.5	18	20	*
2	14	20			2	17	20	*		2	18	20	*		2	18	20	*
4	13	20			4	11	20			4	10	20			4	13	20
6	9	20			6	9	20			6	7	20			6	13	20
8	9	20			8	10	20			8	7	20			8	6	20
10	10	20			10	11	20			10	11	20			10	8	20
POPPE	Pug				DORIS	Pug				BOSSE	Pug				PESTO	Shetland sheepdog
Cpd in bright light	Correct choices	Total choices	*p<0.05 (binominal test)		Cpd in bright light	Correct choices	Total choices	*p<0.05 (binominal test)		Cpd in bright light	Correct choices	Total choices	*p<0.05 (binominal test)		Cpd in bright light	Correct choices	Total choices	p<0.05 (binominal test)
2	19	20	*		2	16	20	*		2	11	20			2	14	20
4	18	20	*		4	9	20			4	10	20			4	16	20	*
6	19	20	*		6	16	20	*		6	10	20			6	15	20	*
8	19	20	*		8	10	20			8	9	20			8	10	20
10	18	20	*		10	13	20			10	11	20			10	16	20	*
12	18	20	*		12	13	20			12	14	20			12	11	20
14	11	20			14	12	20			14	13	20			14	10	20
16	20	20	*		16	13	20			16	12	20			16	8	20
18	14	20
20	17	20	*
22	15	20	*
24	17	20	*
26	12	20
28	13	20
30	11	20
Cpd in dim light	Correct choices	Total choices			Cpd in dim light	Correct choices	Total choices
0.5	19	20	*		0.5	13	20
2	19	20	*		2	14	20
4	8	20			4	14	20
6	13	20			6	10	20
8	10	20			8	9	20
10	10	20			10	4	20

## Sheet: Humans
S1 File. (B) Human data used in the analysis.						High visual acuity revealed in dogs				Olle Lind, Ida Milton, Elin Andersson, Per Jensen, Lina SV Roth
F1	Female				F2	Female				F3	Female				F4	Female
Cdp in bright light	Correct	Total choices	*p<0.05 (binominal test)		Cdp in bright light	Correct choices	Total choices	*p<0.05 (binominal test)		Cdp in bright light	Correct	Total choices	*p<0.05 (binominal test)		Cdp in bright light	Correct	Total choices	*p<0.05 (binominal test)
30	20	20	*		44	20	20	*		44	20	20	*		44	20	20	*
39	17	20	*		50	10	20			50	20	20	*		50	20	20	*
44	8	20			58	6	20			58	3	20			58	10	20
50	6	20			64	4	20			64	18	20	*		64	16	20	*
58	2	20			70	0	20			70	8	20			70	14	20
64	10	20								78	9	20			78	12	20
Cdp in dim light	Correct choices	Total choices	*p<0.05 (binominal test)		Cdp in dim light	Correct choices	Total choices	*p<0.05 (binominal test)		Cdp in dim light	Correct choices	Total choices	*p<0.05 (binominal test)		Cdp in dim light	Correct choices	Total choices	*p<0.05 (binominal test)
2	19	20	*		2	20	20	*		2	20	20	*		2	17	20	*
4	20	20	*		4	17	20	*		4	20	20	*		4	20	20	*
6	20	20	*		6	18	20	*		6	18	20	*		6	17	20	*
8	20	20	*		8	15	20	*		8	12	20			8	20	20	*
10	11	20			10	12	20			10	10	20			10	12	20
12	13	20			12	8	20			12	8	20			12	8	20
F5	Female				M1	Male				M2	Male				M3	Male
Cdp in bright light	Correct choices	Total choices	*p<0.05 (binominal test)		Cdp in bright light	Correct choices	Total choices	*p<0.05 (binominal test)		Cdp in bright light	Correct choices	Total choices	*p<0.05 (binominal test)		Cdp in bright light	Correct choices	Total choices	*p<0.05 (binominal test)
44	12	20			44	20	20	*		30	20	20	*		44	20	20	*
50	19	20	*		50	15	20	*		38	16	20	*		50	20	20	*
58	12	20			58	9	20			44	12	20			58	9	20
64	15	20	*		64	13	20			50	8	20			64	8	20
70	5	20			70	7	20			58	8	20			70	10	20
78	2	20			78	9	20			64	12	20			78	11	20
										70	19	20	*
										78	14	20
Cdp in dim light	Correct choices	Total choices	*p<0.05 (binominal test)		Cdp in dim light	Correct choices	Total choices	*p<0.05 (binominal test)		Cdp in dim light	Correct choices	Total choices	*p<0.05 (binominal test)		Cdp in dim light	Correct choices	Total choices	*p<0.05 (binominal test)
2	20	20	*		2	20	20	*		2	20	20	*		2	20	20	*
4	19	20	*		4	20	20	*		4	19	20	*		4	20	20	*
6	20	20	*		6	20	20	*		6	20	20	*		6	14	20
8	20	20	*		8	20	20	*		8	20	20	*		8	11	20
10	18	20	*		10	6	20			10	18	20	*		10	9	20
12	11	20			12	14	20			12	11	20			12	15	20	*
					14	12	20								14	7	20

## Sheet: Dogs extra choices
S1 File. (C) All dog data in bright light condition.						High visual acuity revealed in dogs				Olle Lind, Ida Milton, Elin Andersson, Per Jensen, Lina SV Roth
ACKE	Whippet				SNIFF	Whippet				DAFNE	Whippet				GAIA	Whippet
Cpd in bright light	Correct choices	Total choices			Cpd in bright light	Correct choices	Total choices			Cpd in bright light	Correct choices	Total choices			Cpd in bright light	Correct choices	Total choices
2	25	30			2	21	27			2	14	20			2	21	24
4	23	29			4	22	30			4	16	20			4	20	24
6	20	30			6	22	28			6	12	20			6	19	24
8	17	30			8	13	29			8	18	20			8	16	24
10	20	30			10	18	30			10	14	20			10	19	24
12	19	28			12	20	27			12	18	20			12	20	24
14	17	30			14	17	28			14	15	20			14	19	24
16	17	28			16	12	25			16	17	20			16	14	24
										18	14	20
										20	12	20
										22	10	20
										24	10	20
POPPE	Pug				DORIS	Pug				BOSSE	Pug				PESTO	Shetland sheepdog
Cpd in bright light	Correct choices	Total choices			Cpd in bright light	Correct choices	Total choices			Cpd in bright light	Correct choices	Total choices			Cpd in bright light	Correct choices	Total choices
2	20	23			2	17	22			2	11	20			2	17	23
4	19	23			4	9	22			4	10	20			4	18	23
6	21	23			6	17	22			6	10	20			6	18	23
8	23	23			8	11	22			8	9	20			8	11	23
10	20	23			10	15	22			10	11	20			10	17	22
12	21	23			12	13	22			12	14	20			12	12	21
14	13	23			14	14	22			14	13	20			14	11	21
16	22	23			16	14	22			16	12	20			16	8	20
18	16	23
20	19	23
22	17	23
24	19	23
26	15	23
28	15	23
30	13	23
Cpd in dim light	Correct choices	Total choices			Cpd in dim light	Correct choices	Total choices
0.5	19	20			0.5	13	20
2	19	20			2	14	20
4	8	20			4	14	20
6	13	20			6	10	20
8	10	20			8	9	20
10	10	20			10	4	20
